# Supplementary material for: Identification of two unannotated miRNAs in classic Hodgkin lymphoma cell lines
Source: PLoS One. 2023 Mar 24;18(3):e0283186. doi: 10.1371/journal.pone.0283186 (PMC10038261; doi:10.1371/journal.pone.0283186)
Supplement: S6 Table — Sequencing of colony PCR products (pGEM-T Easy Vector with cloned novel miRNA insert obtained by qPCR). The qPCR reaction was performed using Custom TaqMan™ Small RNA assays. Last column shows the sequenicng chromatograms with respective novel miRNA sequence highlighted in blue. (XLSX) [file pone.0283186.s008.xlsx]

## Sheet: novel miRNA validation
Table S6. Results of colony PCR sequencing. Sequencing of colony PCR products (pGEM-T Easy Vector with cloned novel miRNA insert obtained by qPCR). The qPCR reaction was performed using Custom TaqMan™ Small RNA assays. Last column shows the sequenicng chromatograms with respective novel miRNA sequence highlighted in blue.
Novel miRNA candidate ID:	2_nv_chr2_212678788	cHL cell lines with expressed miRNA (NGS, qPCR)	Sequencing direction (F/R)	Sequencing results
novel miRNA sequence
TTTGCACTGCACATCTCCTT		L-428	F; R
TTTGCACTGCACATCTCCTT		U-HO1	F
TTTGCACTGCACATCTCCTT		SUP-HD1	F; R; F
TTTGCACTGCACATCTCCTT		L-1236	F; R
Novel miRNA candidate ID:	3_nv_chr5_168090507	cHL cell lines with expressed miRNA (NGS, qPCR)	Sequencing direction (F/R)	Sequencing results
novel miRNA sequence
TGTCTCATGCATGGTACTCTCT		HDLM-2	F
TGTCTCATGCATGGTACTCTCT		SUP-HD1	F
